# Supplementary material for: Functional Characterization of MaZIP4, a Gene Regulating Copper Stress Tolerance in Mulberry (Morus atropurpurea R.)
Source: Life (Basel). 2022 Aug 26;12(9):1311. doi: 10.3390/life12091311 (PMC9505184; doi:10.3390/life12091311)
Supplement: Supplementary file 1 [file life-12-01311-s001.zip]

Archive with 1 entries (1 files):
- life-1875631-Supplementary.pdf
